# Supplementary material for: Relatively semi-conservative replication and a folded slippage model for short tandem repeats
Source: BMC Genomics. 2020 Aug 17;21:563. doi: 10.1186/s12864-020-06949-5 (PMC7430839; doi:10.1186/s12864-020-06949-5)
Supplement: Supplementary file 1 — Additional file 1: Table S1. The basic segment information and percentage comparison of short repeats between the randomly selected segments and the comparison of short repeats between the randomly selected segments and the corresponding generated segments. [file 12864_2020_6949_MOESM1_ESM.xlsx]

## Sheet: seq_information
Table S1. The basic segment information and percentage comparison of short repeats between the randomly selected segments and the corresponding generated segments.
Taxonomy			segment no.	Species Name	Chrosome	Accession no.	Genome Size (Mb)	Start (bp)	End (bp)	Segment size (bp)	Percentage of short repeats (%)
											Standard A group				Standard B group				Standard C group
											Selected segmenta	Generated segmentb	Differencec		Selected segmentd	Generated segmente	Difference		Selected segmentf	Generated segmentg	Difference
Animals	Vertebrates	Mammals	S1	Homo sapiens	chr. X	NC_000023	3099.37	144822	231384	86563	46.4517	35.7612	10.6905		18.1764	12.3713	5.80502		5.88935	2.1776	5.45383
			S2	Pan troglodytes	chr. 7	NC_006474	3323.27	284709	368786	84078	45.2306	35.9904	9.24023		18.3544	11.5214	6.83294		4.7337	1.8911	4.35548
			S3	Oryctolagus cuniculus	chr. 7	NC_013675	2247.73	3953081	4023081	70000	44.7871	37.54	7.24714		17.7543	12.9957	4.75857		4.82143	2.42714	4.336
			S4	Mus musculus	chr. 19	NC_000085	2726.01	3153799	3250214	96416	44.8774	37.4938	7.38363		18.2542	13.2395	5.01473		4.96702	2.27348	4.51232
			S5	Ovis aries	chr.6	NC_019463	2587.5	11651464	11726480	75017	44.5952	38.1407	6.45454		17.4774	13.7555	3.72182		4.48565	2.72605	3.94044
			S6	Equus caballus	chr.19	NC_009162	2367.07	2733059	2821864	88806	46.4608	39.4534	7.00741		19.1181	14.8233	4.29475		4.75756	2.87593	4.18238
			S7	Felis catus	chr.C1	NC_018730	2221.99	3524080	3593095	69016	45.4257	35.5019	9.92379		18.5986	11.4191	7.17949		5.56827	1.87927	5.19242
		Birds	S8	Gallus gallus	chr. 12	NC_006099	1074.96	13104123	13190291	86169	45.0742	35.6033	9.47092		18.5531	12.1517	6.40137		4.86718	1.98447	4.47029
			S9	Taeniopygia guttata	chr.8	NC_011472	1021.5	1740589	1801591	61003	46.7879	36.031	10.7568		18.1565	11.9535	6.20297		4.10963	1.97367	3.7149
		Reptiles	S10	Anolis carolinensis	chr. 2	NC_014777	1799.14	82847910	82938030	90121	44.0863	36.7861	7.30019		17.7683	12.4244	5.34393		4.65263	2.30135	4.19236
		Fishes	S11	Danio rerio	chr. 24	NC_007135	1412.47	527034	597000	69967	48.5086	38.158	10.3506		23.0266	13.3406	9.68599		8.70267	2.91566	8.11954
		Amphibians	S12	Xenopus laevis	stain J chr. 4S	CM004473	1021.25	4733543	4808744	75202	43.3286	38.4219	4.90678		16.8945	13.6472	3.24725		4.57834	2.39887	4.09856
	Arthropods	Insects	S13	Drosophila melanogaster	chr. 2R	NT_033778	139.73	14340242	14413944	73703	42.0173	36.586	5.43126		17.1825	12.9574	4.22507		4.27391	2.44495	3.78492
			S14	Anopheles gambiae	chr. 3L	NT_078267	265.03	35400270	35470814	70545	43.9507	35.9288	8.02183		20.6365	12.205	8.4315		5.94798	1.85839	5.5763
			S15	Apis mellifera	chr.LG11	NC_007080	219.63	2702145	2756714	54570	51.6859	45.3234	6.36247		26.5824	19.0947	7.48763		9.36962	4.46033	8.47755
	Nematodes		S16	Caenorhabditis elegans	chr. I	NC_003279	100.28	5417105	5484643	67539	47.2764	40.2197	7.05666		21.0056	15.3038	5.70189		6.19938	3.04713	5.58996
Plants	Eudicots		S17	Arabidopsis thaliana	chr. 1	NC_003070	119.67	64166	141971	77806	45.1623	38.4867	6.67558		19.8429	13.7791	6.0638		5.22839	2.67203	4.69398
			S18	Citrus sinensis	chr.1	NC_023046	239.01	7561880	7646050	84171	46.8285	40.3167	6.51174		21.7034	15.4768	6.22661		5.98425	3.57605	5.26904
			S19	Theobroma cacao	chr.3	NC_023623	330.46	9012807	9092881	80075	45.5261	40.241	5.28505		18.1018	15.3618	2.73993		3.34187	3.01467	2.73893
			S20	Glycine max	chr.18	NC_016105	950.7	12545970	12632073	86104	46.4973	40.3733	6.12399		20.1106	15.5335	4.57702		5.04274	3.29718	4.3833
			S21	Cucumis sativus	chr.1	NC_026655	191.86	2872725	2943047	70323	47.7653	40.7292	7.0361		21.5634	15.7701	5.79327		6.47583	3.45548	5.78474
			S22	Vitis vinifera	chr.15	NC_012021	426.18	8645075	8724005	78931	46.0453	39.6118	6.43347		19.194	14.8256	4.36837		5.24002	3.03936	4.63215
			S23	Solanum lycopersicum	chr.5	NC_015442	759.85	19068678	19123092	54415	44.3297	38.811	5.5187		18.1402	14.6375	3.50271		4.30764	3.01204	3.70523
			S24	Beta vulgaris	chr.4	NC_025815	376.57	12009691	12066430	56740	46.2919	40.0529	6.23898		20.4706	15.4283	5.0423		5.89531	3.04195	5.28692
	Monocots		S25	Oryza sativa	chr. 8	NC_008401	382.78	10533405	10591932	58528	44.143	36.4851	7.65787		20.3578	12.1173	8.2405		5.40767	2.04688	4.99829
Fungus			S26	Saccharomyces cerevisiae	chr. V	NC_001137	12.16	36535	107907	71373	41.0477	37.7524	3.29536		17.2236	13.4351	3.78855		4.00151	2.4435	3.51281
			S27	Candida glabrata	chr.D	NC_006027	12.32	3088	88889	85802	42.3836	37.8495	4.53417		17.7024	14.4729	3.22953		4.11762	2.8018	3.55726
			S28	Pyricularia oryzae	chr. 1	NC_017844	40.98	73369	153237	79869	38.5657	35.3066	3.25909		16.1239	11.4575	4.66639		2.71069	1.9219	2.32631
			S29	Neurospora crassa	chr.V	NC_026505	40.47	4068268	4143998	75731	39.3326	21.4509	17.8817		16.9165	11.3032	5.61329		3.24702	1.98466	2.85009
			S30	Aspergillus fumigatus	chr. 1	NC_007194	29.42	3269687	3344834	75148	36.3922	35.4128	0.979401		15.1035	11.4734	3.63017		2.41257	2.00937	2.0107
			S31	Cryptococcus neoformans	chr. 10	NC_006679	19.05	49387	116359	66973	40.3879	35.6726	4.71533		17.401	11.6689	5.73216		3.4596	1.87389	3.08483
Protists			S32	Encephalitozoon cuniculi	chr. XI	NC_003237	2.5	26646	89713	63068	40.1329	35.5711	4.56174		14.895	11.9205	2.97457		2.63208	2.21983	2.18811
			S33	Dictyostelium discoideum	chr. 1	NC_007087	34.21	4851386	4919783	68398	59.9915	49.9927	9.99883		37.1926	23.4144	13.7782		18.7622	7.05284	17.3517
			S34	Plasmodium vivax	chr. 12	NC_009917	27.01	54398	131483	77086	48.7417	36.1415	12.6002		23.4868	12.3044	11.1823		9.00942	2.1716	8.5751
			S35	Paramecium tetraurelia	full genome	NC_006058	0.98	45658	112781	67124	45.0837	43.5239	1.5598		19.7724	17.6271	2.14528		4.26375	3.98516	3.46672
			S36	Leishmania infantum	chr. 24	NC_009408	32.35	202413	269458	67046	43.0585	36.8031	6.25541		21.2451	12.6227	8.62244		6.72225	2.10154	6.30194
Bacteria			S37	Escherichia coli	full genome	NC_011750	5.13	3878856	3946839	67984	36.9057	35.7878	1.11791		14.0004	11.8013	2.19905		2.18875	1.76365	1.83602
			S38	Mageeibacillus indolicus	full genome	NC_013895	1.81	500000	570000	70001	39.5223	37.1923	2.32997		15.6398	12.7898	2.84996		2.92282	2.59853	2.40311
			S39	Actinobacillus porcitonsillarum	full genome	NZ_CP029206	2.26	591122	687721	96600	39.4079	36.9772	2.43064		15.47	12.8178	2.65217		2.67184	2.25983	2.21988
			S40	Rickettsia conorii	full genome	NC_003103	1.27	358183	437569	79387	43.8346	41.3279	2.50671		19.7942	15.9006	3.89358		4.38863	3.29399	3.72983
			S41	Paludibacter propionicigenes	full genome	NC_014734	3.69	501198	582389	81192	40.5052	39.0506	1.45458		16.2331	14.2551	1.97803		3.16287	2.93255	2.57636
			S42	Mycoplasma arthritidis	full genome	NC_011025	0.82	132473	200998	68526	44.1088	41.2165	2.89233		21.0577	16.2654	4.79234		4.84634	3.65117	4.1161
			S43	Hippea maritima	full genome	NC_015318	1.69	413849	499295	85447	44.3175	38.7234	5.59411		17.3254	14.1854	3.13996		3.91471	2.98197	3.31831
			S44	Hydrogenobacter thermophilus	full genome	NC_013799	1.74	1592254	1678093	85840	43.517	35.6256	7.89143		15.5196	11.9874	3.53215		3.64632	2.00839	3.24464
Archaea			S45	Methanococcus aeolicus	full genome	NC_009635	1.57	1145401	1202397	56997	48.8236	41.3952	7.42846		22.2152	16.1272	6.08804		6.19857	3.62651	5.47327
			S46	Sulfolobus tokodaii	full genome	NC_003106	2.69	1719268	1790799	71532	44.0558	40.3526	3.70324		17.0259	15.498	1.52799		3.14125	2.98048	2.54515
Virus			S47	Paramecium bursaria Chlorella virus 1	full genome	NC_000852	0.33	177271	255127	77857	43.5465	37.5856	5.96093		16.9054	13.2011	3.70423		3.72992	2.46991	3.23593
			S48	Ranid herpesvirus 1	full genome	NC_008211	0.22	95321	176757	81437	42.7361	36.1973	6.5388		15.2019	12.5103	2.69165		3.97854	2.18451	3.54163
			S49	Human cytomegalovirus	full genome	X17403	0.23	13453	90488	77036	41.0094	37.0723	3.93712		18.3745	12.3929	5.98162		3.59702	2.45859	3.1053
			S50	Human herpesvirus 5	full genome	AY446894	0.24	157314	235646	78333	41.4883	36.5861	4.90215		18.3614	12.8081	5.55322		4.33278	2.28001	3.87678
			S51	Homo sapiens	chr. 1	NC_000001	3099.37	123026460	123094587	68128	45.0564	23.0595	21.9968		14.3201	13.3836	0.936473		3.95285	2.51438	3.44998
			S52	Drosophila melanogaster	chr. 2L	NT_033779	139.73	1	4000	4000	48.35	22	26.35		18.775	12.525	6.25		9.25	3.275	8.595
			S53	Arabidopsis thaliana	chr. 5	CP002688	119.67	1	3000	3000	46.7333	23.1667	23.5667		16.8667	11.8	5.06667		3.33333	1.56667	3.02
			S54	Oryza sativa	Oryza sativa DNA, sequence RCB11	AB013613	382.78	1	13978	13978	43.7616	36.5002	7.26141		18.1857	13.1779	5.00787		3.37673	2.16054	2.94463
			S55	Saccharomyces cerevisiae	chr. IV	NC_001136.10	12.16	1	6000	6000	44.2333	39.9167	4.31667		17.9333	12.6333	5.3		5	2.96667	4.40667
Average											44.3666	37.1501	7.2165		18.7871	13.7072	5.07995		4.97855	2.67874	4.4428
a Under the threshold of 3, 2, 2, 2, 2, 2 for identifiying the minimum number of mono-, di-, tri-, tetra-, penta- and hexanucleotide repeats.
b Under the thresholds of 3, 2, 2, 2, 2, 2 for identifiying the minimum number of mono-, di-, tri-, tetra-, penta- and hexanucleotide repeats in the generated segments, which had the same nucleotide numbers and components as those of the corresponding selected segments but their nucleotide orders were rearranged randomly.
c The percentage difference of short repeats between each selected segment and corresponding generated segments.
d Under the threshold of 5, 3, 2, 2, 2, 2 for identifiying the minimum number of mono-, di-, tri-, tetra-, penta- and hexanucleotide repeats.
e Under the threshold of 5, 3, 2, 2, 2, 2 for identifiying the minimum number of mono-, di-, tri-, tetra-, penta- and hexanucleotide repeats in the generated segments.
f Under the threshold of 6, 3, 3, 3, 3, 3 for identifiying the minimum number of mono-, di-, tri-, tetra-, penta- and hexanucleotide repeats.
g Under the threshold of 6, 3, 3, 3, 3, 3 for identifiying the minimum number of mono-, di-, tri-, tetra-, penta- and hexanucleotide repeats in the generated segments.
